# Supplementary material for: ﻿A new classification of C4- Atriplex species in Russia, with the first alien record of Atriplexflabellum (Chenopodiaceae, Amaranthaceae) from North Siberia
Source: PhytoKeys. 2022 Jul 22;202:59–72. doi: 10.3897/phytokeys.202.87306 (PMC9848941; doi:10.3897/phytokeys.202.87306)
Supplement: XML Treatment for Atriplex sect. Obione [file phytokeys.202.87306-treatment1.xml]

<!DOCTYPE tp:taxon-treatment
  PUBLIC "-//TaxonX//DTD Taxonomic Treatment Publishing DTD v0 20100105//EN" "tax-treatment-NSO.dtd">
<tp:taxon-treatment xmlns:tp="http://www.plazi.org/taxpub"><tp:treatment-meta><kwd-group><label>Taxon classification</label><kwd>
                <named-content content-type="kingdom">Plantae</named-content>
              </kwd><kwd>
                <named-content content-type="order">Caryophyllales</named-content>
              </kwd><kwd>
                <named-content content-type="family">Chenopodiaceae</named-content>
              </kwd></kwd-group><mixed-citation publication-type="journal"><person-group><name><surname>Sukhorukov</surname><given-names>Alexander P.</given-names></name><name><surname>Kushunina</surname><given-names>Maria</given-names></name><name><surname>Sennikov</surname><given-names>Alexander N.</given-names></name></person-group><article-title>﻿A new classification of C4- <italic><tp:taxon-name><tp:taxon-name-part taxon-name-part-type="genus" reg="Atriplex">Atriplex</tp:taxon-name-part></tp:taxon-name></italic> species in Russia, with the first alien record of <italic><tp:taxon-name><tp:taxon-name-part taxon-name-part-type="genus" reg="Atriplex">Atriplex</tp:taxon-name-part><tp:taxon-name-part taxon-name-part-type="species" reg="flabellum">flabellum</tp:taxon-name-part></tp:taxon-name></italic> (<tp:taxon-name><tp:taxon-name-part taxon-name-part-type="family">Chenopodiaceae</tp:taxon-name-part></tp:taxon-name>, <tp:taxon-name><tp:taxon-name-part taxon-name-part-type="family">Amaranthaceae</tp:taxon-name-part></tp:taxon-name>) from North Siberia</article-title><source>PhytoKeys</source><day>22</day><month>07</month><year>2022</year><volume>202</volume><fpage>59</fpage><lpage>72</lpage><pub-id pub-id-type="doi">10.3897/phytokeys.202.87306</pub-id></mixed-citation></tp:treatment-meta><tp:nomenclature><label>﻿</label><tp:taxon-name>
              <object-id xmlns:xlink="http://www.w3.org/1999/xlink" content-type="arpha" xlink:type="simple">42F0D9AF-984D-50A0-86F0-F2D5670A7F05</object-id>
              <tp:taxon-name-part taxon-name-part-type="genus" reg="Atriplex">Atriplex</tp:taxon-name-part>
              <tp:taxon-name-part taxon-name-part-type="infraspecific-rank">sect.</tp:taxon-name-part>
              <tp:taxon-name-part taxon-name-part-type="section" reg="Obione">Obione</tp:taxon-name-part>
            </tp:taxon-name><tp:taxon-authority>(Gaertn.) Reichenb., Uebers. Gew.-Reich.: 164 (1828); C.A.Mey. in Ledeb. et al., Fl. Altaic. 4: 315 (1833).</tp:taxon-authority><tp:nomenclature-citation-list><tp:nomenclature-citation><tp:taxon-name>
                  <tp:taxon-name-part taxon-name-part-type="genus" reg="Obione"/>
                </tp:taxon-name><comment>≡ <tp:taxon-name><tp:taxon-name-part taxon-name-part-type="genus" reg="Obione">Obione</tp:taxon-name-part></tp:taxon-name> Gaertn., De Fruct. 2: 198 (1791). </comment></tp:nomenclature-citation><tp:nomenclature-citation><tp:taxon-name>
                  <tp:taxon-name-part taxon-name-part-type="genus" reg="Obione"/>
                  <tp:taxon-name-part taxon-name-part-type="section" reg="Atriplicina"/>
                </tp:taxon-name><comment>≡ <tp:taxon-name><tp:taxon-name-part taxon-name-part-type="genus" reg="Obione">Obione</tp:taxon-name-part><tp:taxon-name-part taxon-name-part-type="infraspecific-rank">sect.</tp:taxon-name-part><tp:taxon-name-part taxon-name-part-type="section" reg="Atriplicina">Atriplicina</tp:taxon-name-part></tp:taxon-name> Moq., Chenop. Monogr. Enum.: 70 (1840), nom. inval. (Art. 22.2). </comment></tp:nomenclature-citation><tp:nomenclature-citation><tp:taxon-name>
                  <tp:taxon-name-part taxon-name-part-type="genus" reg="Atriplex"/>
                  <tp:taxon-name-part taxon-name-part-type="subgenus" reg="Obione"/>
                </tp:taxon-name><comment>≡ <tp:taxon-name><tp:taxon-name-part taxon-name-part-type="genus" reg="Atriplex">Atriplex</tp:taxon-name-part><tp:taxon-name-part taxon-name-part-type="infraspecific-rank">subgen.</tp:taxon-name-part><tp:taxon-name-part taxon-name-part-type="subgenus" reg="Obione">Obione</tp:taxon-name-part></tp:taxon-name> (Gaertn.) Hook.f., Student Fl. Brit. Isl.: 320 (1870); Volkens in Engler &amp; Harms, Nat. Pflanzenfam. 3: 66 (1893). </comment></tp:nomenclature-citation><tp:nomenclature-citation><tp:taxon-name>
                  <tp:taxon-name-part taxon-name-part-type="genus" reg="Atriplex"/>
                  <tp:taxon-name-part taxon-name-part-type="section" reg="Atriplicina"/>
                </tp:taxon-name><comment>≡ <tp:taxon-name><tp:taxon-name-part taxon-name-part-type="genus" reg="Atriplex">Atriplex</tp:taxon-name-part><tp:taxon-name-part taxon-name-part-type="infraspecific-rank">sect.</tp:taxon-name-part><tp:taxon-name-part taxon-name-part-type="section" reg="Atriplicina">Atriplicina</tp:taxon-name-part></tp:taxon-name> Volkens in Engler &amp; Harms, Nat. Pflanzenfam. 3: 66 (1893), nom. illeg. (Art. 52.1). </comment></tp:nomenclature-citation><tp:nomenclature-citation><tp:taxon-name>
                  <tp:taxon-name-part taxon-name-part-type="genus" reg="Obione"/>
                  <tp:taxon-name-part taxon-name-part-type="section" reg="Protobione"/>
                </tp:taxon-name><comment>≡ <tp:taxon-name><tp:taxon-name-part taxon-name-part-type="genus" reg="Obione">Obione</tp:taxon-name-part><tp:taxon-name-part taxon-name-part-type="infraspecific-rank">sect.</tp:taxon-name-part><tp:taxon-name-part taxon-name-part-type="section" reg="Protobione">Protobione</tp:taxon-name-part></tp:taxon-name> Aellen, Verh. Naturf. Ges. Basel 49: 133 (1938), nom. inval. (Art. 22.2). Type species: <tp:taxon-name><tp:taxon-name-part taxon-name-part-type="genus" reg="Obione">Obione</tp:taxon-name-part><tp:taxon-name-part taxon-name-part-type="species" reg="muricata">muricata</tp:taxon-name-part></tp:taxon-name> Gaertn. (≡ <tp:taxon-name><tp:taxon-name-part taxon-name-part-type="genus" reg="Atriplex">Atriplex</tp:taxon-name-part><tp:taxon-name-part taxon-name-part-type="species" reg="sibirica">sibirica</tp:taxon-name-part></tp:taxon-name> L.). </comment></tp:nomenclature-citation><tp:nomenclature-citation><tp:taxon-name>
                  <tp:taxon-name-part taxon-name-part-type="genus" reg="Atriplex"/>
                </tp:taxon-name><comment>= <tp:taxon-name><tp:taxon-name-part taxon-name-part-type="genus" reg="Atriplex">Atriplex</tp:taxon-name-part></tp:taxon-name> [unranked] <tp:taxon-name><tp:taxon-name-part taxon-name-part-type="genus" reg="Sclerocalymma">Sclerocalymma</tp:taxon-name-part></tp:taxon-name> Asch., Fl. Prov. Brandenburg 1(2): 578 (1864), syn. nov. </comment></tp:nomenclature-citation><tp:nomenclature-citation><tp:taxon-name>
                  <tp:taxon-name-part taxon-name-part-type="genus" reg="Atriplex"/>
                  <tp:taxon-name-part taxon-name-part-type="section" reg="Sclerocalymma"/>
                </tp:taxon-name><comment>≡ <tp:taxon-name><tp:taxon-name-part taxon-name-part-type="genus" reg="Atriplex">Atriplex</tp:taxon-name-part><tp:taxon-name-part taxon-name-part-type="infraspecific-rank">sect.</tp:taxon-name-part><tp:taxon-name-part taxon-name-part-type="section" reg="Sclerocalymma">Sclerocalymma</tp:taxon-name-part></tp:taxon-name> (Asch.) Asch. &amp; Graebn., Syn. Mitteleur. Fl. 5(1): 139 (1919). </comment></tp:nomenclature-citation><tp:nomenclature-citation><tp:taxon-name>
                  <tp:taxon-name-part taxon-name-part-type="genus" reg="Atriplex"/>
                  <tp:taxon-name-part taxon-name-part-type="section" reg="Roseae"/>
                </tp:taxon-name><comment>≡ <tp:taxon-name><tp:taxon-name-part taxon-name-part-type="genus" reg="Atriplex">Atriplex</tp:taxon-name-part><tp:taxon-name-part taxon-name-part-type="infraspecific-rank">sect.</tp:taxon-name-part><tp:taxon-name-part taxon-name-part-type="section" reg="Roseae">Roseae</tp:taxon-name-part></tp:taxon-name> Aellen, Bot. Jahrb. Syst. 70(1): 39 (1939), “Rosea”, nom. illeg. (Art. 52.1). Type species: <tp:taxon-name><tp:taxon-name-part taxon-name-part-type="genus" reg="Atriplex">Atriplex</tp:taxon-name-part><tp:taxon-name-part taxon-name-part-type="species" reg="rosea">rosea</tp:taxon-name-part></tp:taxon-name> L. </comment></tp:nomenclature-citation><tp:nomenclature-citation><tp:taxon-name>
                  <tp:taxon-name-part taxon-name-part-type="genus" reg="Atriplex"/>
                </tp:taxon-name><comment>= <tp:taxon-name><tp:taxon-name-part taxon-name-part-type="genus" reg="Atriplex">Atriplex</tp:taxon-name-part></tp:taxon-name> [unranked] <tp:taxon-name><tp:taxon-name-part taxon-name-part-type="genus" reg="Argenteae">Argenteae</tp:taxon-name-part></tp:taxon-name> Standl. in Britton, N. Amer. Fl. 21: 46 (1916), syn. nov. </comment></tp:nomenclature-citation><tp:nomenclature-citation><tp:taxon-name>
                  <tp:taxon-name-part taxon-name-part-type="genus" reg="Atriplex"/>
                  <tp:taxon-name-part taxon-name-part-type="subsection" reg="Argenteae"/>
                </tp:taxon-name><comment>≡ <tp:taxon-name><tp:taxon-name-part taxon-name-part-type="genus" reg="Atriplex">Atriplex</tp:taxon-name-part><tp:taxon-name-part taxon-name-part-type="infraspecific-rank">subsect.</tp:taxon-name-part><tp:taxon-name-part taxon-name-part-type="subsection" reg="Argenteae">Argenteae</tp:taxon-name-part></tp:taxon-name> (Standl.) S.L.Welsh, Rhodora 102: 420 (2001). Type species (Art. 10.8): <tp:taxon-name><tp:taxon-name-part taxon-name-part-type="genus" reg="Atriplex">Atriplex</tp:taxon-name-part><tp:taxon-name-part taxon-name-part-type="species" reg="argentea">argentea</tp:taxon-name-part></tp:taxon-name> Nutt. </comment></tp:nomenclature-citation></tp:nomenclature-citation-list></tp:nomenclature><tp:treatment-sec sec-type="description" id="SECID0E4XAE"><title>Description.</title><p>Annuals; inflorescences leafy; glomerules loosely arranged.</p></tp:treatment-sec><tp:treatment-sec sec-type="distribution" id="SECID0ECYAE"><title>Native distribution and species.</title><p>Members of the section occur in steppes, semi-deserts and mountains of Central Asia (e.g. <italic><tp:taxon-name><tp:taxon-name-part taxon-name-part-type="genus" reg="Atriplex">A.</tp:taxon-name-part><tp:taxon-name-part taxon-name-part-type="species" reg="altaica">altaica</tp:taxon-name-part></tp:taxon-name></italic>, <italic><tp:taxon-name><tp:taxon-name-part taxon-name-part-type="genus" reg="Atriplex">A.</tp:taxon-name-part><tp:taxon-name-part taxon-name-part-type="species" reg="centralasiatica">centralasiatica</tp:taxon-name-part></tp:taxon-name></italic>, <italic><tp:taxon-name><tp:taxon-name-part taxon-name-part-type="genus" reg="Atriplex">A.</tp:taxon-name-part><tp:taxon-name-part taxon-name-part-type="species" reg="pamirica">pamirica</tp:taxon-name-part></tp:taxon-name></italic>, <italic><tp:taxon-name><tp:taxon-name-part taxon-name-part-type="genus" reg="Atriplex">A.</tp:taxon-name-part><tp:taxon-name-part taxon-name-part-type="species" reg="sibirica">sibirica</tp:taxon-name-part></tp:taxon-name></italic>), in the Aralo-Caspian floristic region (<italic><tp:taxon-name><tp:taxon-name-part taxon-name-part-type="genus" reg="Atriplex">A.</tp:taxon-name-part><tp:taxon-name-part taxon-name-part-type="species" reg="sphaeromorpha">sphaeromorpha</tp:taxon-name-part></tp:taxon-name></italic>), in the Mediterranean (<italic><tp:taxon-name><tp:taxon-name-part taxon-name-part-type="genus" reg="Atriplex">A.</tp:taxon-name-part><tp:taxon-name-part taxon-name-part-type="species" reg="rosea">rosea</tp:taxon-name-part></tp:taxon-name></italic>), and in North America (<italic><tp:taxon-name><tp:taxon-name-part taxon-name-part-type="genus" reg="Atriplex">A.</tp:taxon-name-part><tp:taxon-name-part taxon-name-part-type="species" reg="argentea">argentea</tp:taxon-name-part></tp:taxon-name></italic> Nutt.). Five species are native to Russia (<italic><tp:taxon-name><tp:taxon-name-part taxon-name-part-type="genus" reg="Atriplex">A.</tp:taxon-name-part><tp:taxon-name-part taxon-name-part-type="species" reg="altaica">altaica</tp:taxon-name-part></tp:taxon-name></italic>, <italic><tp:taxon-name><tp:taxon-name-part taxon-name-part-type="genus" reg="Atriplex">A.</tp:taxon-name-part><tp:taxon-name-part taxon-name-part-type="species" reg="centralasiatica">centralasiatica</tp:taxon-name-part></tp:taxon-name></italic>, <italic><tp:taxon-name><tp:taxon-name-part taxon-name-part-type="genus" reg="Atriplex">A.</tp:taxon-name-part><tp:taxon-name-part taxon-name-part-type="species" reg="sibirica">sibirica</tp:taxon-name-part></tp:taxon-name></italic>, <italic><tp:taxon-name><tp:taxon-name-part taxon-name-part-type="genus" reg="Atriplex">A.</tp:taxon-name-part><tp:taxon-name-part taxon-name-part-type="species" reg="sphaeromorpha">sphaeromorpha</tp:taxon-name-part></tp:taxon-name></italic>, and <italic><tp:taxon-name><tp:taxon-name-part taxon-name-part-type="genus" reg="Atriplex">A.</tp:taxon-name-part><tp:taxon-name-part taxon-name-part-type="species" reg="rosea">rosea</tp:taxon-name-part></tp:taxon-name></italic>). The Central Asian species (<italic><tp:taxon-name><tp:taxon-name-part taxon-name-part-type="genus" reg="Atriplex">A.</tp:taxon-name-part><tp:taxon-name-part taxon-name-part-type="species" reg="altaica">altaica</tp:taxon-name-part></tp:taxon-name></italic>, <italic><tp:taxon-name><tp:taxon-name-part taxon-name-part-type="genus" reg="Atriplex">A.</tp:taxon-name-part><tp:taxon-name-part taxon-name-part-type="species" reg="centralasiatica">centralasiatica</tp:taxon-name-part></tp:taxon-name></italic>, <italic><tp:taxon-name><tp:taxon-name-part taxon-name-part-type="genus" reg="Atriplex">A.</tp:taxon-name-part><tp:taxon-name-part taxon-name-part-type="species" reg="sibirica">sibirica</tp:taxon-name-part></tp:taxon-name></italic>) are mostly confined to mountain steppes and screes in South Siberia, but <italic><tp:taxon-name><tp:taxon-name-part taxon-name-part-type="genus" reg="Atriplex">A.</tp:taxon-name-part><tp:taxon-name-part taxon-name-part-type="species" reg="centralasiatica">centralasiatica</tp:taxon-name-part></tp:taxon-name></italic> and <italic><tp:taxon-name><tp:taxon-name-part taxon-name-part-type="genus" reg="Atriplex">A.</tp:taxon-name-part><tp:taxon-name-part taxon-name-part-type="species" reg="sibirica">sibirica</tp:taxon-name-part></tp:taxon-name></italic> can be found also in saline and ruderal habitats. <italic><tp:taxon-name><tp:taxon-name-part taxon-name-part-type="genus" reg="Atriplex">Atriplex</tp:taxon-name-part><tp:taxon-name-part taxon-name-part-type="species" reg="rosea">rosea</tp:taxon-name-part></tp:taxon-name></italic> and <italic><tp:taxon-name><tp:taxon-name-part taxon-name-part-type="genus" reg="Atriplex">A.</tp:taxon-name-part><tp:taxon-name-part taxon-name-part-type="species" reg="sphaeromorpha">sphaeromorpha</tp:taxon-name-part></tp:taxon-name></italic> are typical lowland species with similar morphology but different distribution patterns. The first species, with predominantly Mediterranean distribution, was considered native in the southern part of Eastern Europe (<xref ref-type="bibr" rid="B17">Medvedeva 1996</xref>), whereas we treat it as native only in Krasnodarsky Kray, where it occurs near the shore of the Black Sea and in ruderal places further inland (<xref ref-type="bibr" rid="B25">Sukhorukov 2006</xref>; <xref ref-type="bibr" rid="B33">Zernov 2006</xref>). <italic><tp:taxon-name><tp:taxon-name-part taxon-name-part-type="genus" reg="Atriplex">Atriplex</tp:taxon-name-part><tp:taxon-name-part taxon-name-part-type="species" reg="sphaeromorpha">sphaeromorpha</tp:taxon-name-part></tp:taxon-name></italic> is mainly distributed in steppes and semi-deserts of Kazakhstan, with very scattered records in Orenburg and Saratov Oblast, as well as in the North Caucasus (<xref ref-type="bibr" rid="B24">Sukhorukov 1999</xref>, <xref ref-type="bibr" rid="B25">2006</xref>). In these regions, <italic><tp:taxon-name><tp:taxon-name-part taxon-name-part-type="genus" reg="Atriplex">A.</tp:taxon-name-part><tp:taxon-name-part taxon-name-part-type="species" reg="sphaeromorpha">sphaeromorpha</tp:taxon-name-part></tp:taxon-name></italic> could potentially require conservation action according to the IUCN guidelines (<xref ref-type="bibr" rid="B12">IUCN 2022</xref>) because of a high level of anthropogenic disturbance to Eurasian grasslands. The native and alien ranges of all Russian species of <tp:taxon-name><tp:taxon-name-part taxon-name-part-type="genus" reg="Atriplex">A.</tp:taxon-name-part><tp:taxon-name-part taxon-name-part-type="infraspecific-rank">sect.</tp:taxon-name-part><tp:taxon-name-part taxon-name-part-type="section" reg="Obione">Obione</tp:taxon-name-part></tp:taxon-name> are displayed in Fig. <xref ref-type="fig" rid="F1">1A–E</xref>.</p><fig id="F1" position="float" orientation="portrait"><object-id xmlns:xlink="http://www.w3.org/1999/xlink" content-type="doi" xlink:type="simple">10.3897/phytokeys.202.87306.figure1</object-id><object-id xmlns:xlink="http://www.w3.org/1999/xlink" content-type="arpha" xlink:type="simple">43B036D2-1620-59DF-A2A8-1E76FEEDA8B5</object-id><label>Figure 1.</label><caption><p>Schematic distribution areas of C<sub>4</sub>-species of <italic><tp:taxon-name><tp:taxon-name-part taxon-name-part-type="genus" reg="Atriplex">Atriplex</tp:taxon-name-part></tp:taxon-name></italic> native to Russia <bold>A</bold><italic><tp:taxon-name><tp:taxon-name-part taxon-name-part-type="genus" reg="Atriplex">A.</tp:taxon-name-part><tp:taxon-name-part taxon-name-part-type="species" reg="altaica">altaica</tp:taxon-name-part></tp:taxon-name></italic><bold>B</bold><italic><tp:taxon-name><tp:taxon-name-part taxon-name-part-type="genus" reg="Atriplex">A.</tp:taxon-name-part><tp:taxon-name-part taxon-name-part-type="species" reg="centralasiatica">centralasiatica</tp:taxon-name-part></tp:taxon-name></italic><bold>C</bold><italic><tp:taxon-name><tp:taxon-name-part taxon-name-part-type="genus" reg="Atriplex">A.</tp:taxon-name-part><tp:taxon-name-part taxon-name-part-type="species" reg="rosea">rosea</tp:taxon-name-part></tp:taxon-name></italic><bold>D</bold><italic><tp:taxon-name><tp:taxon-name-part taxon-name-part-type="genus" reg="Atriplex">A.</tp:taxon-name-part><tp:taxon-name-part taxon-name-part-type="species" reg="sibirica">sibirica</tp:taxon-name-part></tp:taxon-name></italic><bold>E</bold><italic><tp:taxon-name><tp:taxon-name-part taxon-name-part-type="genus" reg="Atriplex">A.</tp:taxon-name-part><tp:taxon-name-part taxon-name-part-type="species" reg="sphaeromorpha">sphaeromorpha</tp:taxon-name-part></tp:taxon-name></italic><bold>F</bold><italic><tp:taxon-name><tp:taxon-name-part taxon-name-part-type="genus" reg="Atriplex">A.</tp:taxon-name-part><tp:taxon-name-part taxon-name-part-type="species" reg="tatarica">tatarica</tp:taxon-name-part></tp:taxon-name></italic>. Green – native distribution range, yellow – alien distribution not confirmed after 1930s, orange – alien distribution confirmed after 1930s.</p></caption><graphic xmlns:xlink="http://www.w3.org/1999/xlink" xlink:href="phytokeys-202-059_article-87306__-g001.jpg" position="float" orientation="portrait" xlink:type="simple" id="oo_718384.jpg"><uri content-type="original_file" xlink:type="simple">https://binary.pensoft.net/fig/718384</uri></graphic></fig></tp:treatment-sec><tp:treatment-sec sec-type="Taxonomic notes" id="SECID0E4DAG"><title>Taxonomic notes.</title><p>The synonymisation of <tp:taxon-name><tp:taxon-name-part taxon-name-part-type="genus" reg="Atriplex">Atriplex</tp:taxon-name-part><tp:taxon-name-part taxon-name-part-type="infraspecific-rank">sect.</tp:taxon-name-part><tp:taxon-name-part taxon-name-part-type="section" reg="Obione">Obione</tp:taxon-name-part></tp:taxon-name> with <tp:taxon-name><tp:taxon-name-part taxon-name-part-type="genus" reg="Atriplex">A.</tp:taxon-name-part><tp:taxon-name-part taxon-name-part-type="infraspecific-rank">sect.</tp:taxon-name-part><tp:taxon-name-part taxon-name-part-type="section" reg="Sclerocalymma">Sclerocalymma</tp:taxon-name-part></tp:taxon-name> and <tp:taxon-name><tp:taxon-name-part taxon-name-part-type="genus" reg="Atriplex">A.</tp:taxon-name-part><tp:taxon-name-part taxon-name-part-type="infraspecific-rank">subsect.</tp:taxon-name-part><tp:taxon-name-part taxon-name-part-type="subsection" reg="Argenteae">Argenteae</tp:taxon-name-part></tp:taxon-name> is undertaken here for the first time. <italic><tp:taxon-name><tp:taxon-name-part taxon-name-part-type="genus" reg="Atriplex">Atriplex</tp:taxon-name-part><tp:taxon-name-part taxon-name-part-type="species" reg="powellii">powellii</tp:taxon-name-part></tp:taxon-name></italic> S.Watson, previously considered as a close relative of <italic><tp:taxon-name><tp:taxon-name-part taxon-name-part-type="genus" reg="Atriplex">A.</tp:taxon-name-part><tp:taxon-name-part taxon-name-part-type="species" reg="argentea">argentea</tp:taxon-name-part></tp:taxon-name></italic> (<xref ref-type="bibr" rid="B23">Standley 1916</xref>; <xref ref-type="bibr" rid="B30">Welsh 2001</xref>), occupies a distant phylogenetic position (<xref ref-type="bibr" rid="B32">Žerdoner Čalasan et al. 2022</xref>).</p></tp:treatment-sec><tp:treatment-sec sec-type="Nomenclatural notes" id="SECID0EMGAG"><title>Nomenclatural notes.</title><p>The name <tp:taxon-name><tp:taxon-name-part taxon-name-part-type="genus" reg="Atriplex">A.</tp:taxon-name-part><tp:taxon-name-part taxon-name-part-type="infraspecific-rank">sect.</tp:taxon-name-part><tp:taxon-name-part taxon-name-part-type="section" reg="Obione">Obione</tp:taxon-name-part></tp:taxon-name> has usually been credited to <xref ref-type="bibr" rid="B18">Meyer (1833)</xref>, who accepted this subdivision in ‘Flora Altaica’. However, the first author who segregated this section within <italic><tp:taxon-name><tp:taxon-name-part taxon-name-part-type="genus" reg="Atriplex">Atriplex</tp:taxon-name-part></tp:taxon-name></italic> was <xref ref-type="bibr" rid="B20">Reichenbach (1828)</xref>. He accepted the name and provided an indirect reference to the basionym as “<tp:taxon-name><tp:taxon-name-part taxon-name-part-type="genus" reg="Obione">Obione</tp:taxon-name-part></tp:taxon-name>. G.” The infrageneric taxa accepted by <xref ref-type="bibr" rid="B20">Reichenbach (1828)</xref> were explicitly ranked as sections, as evidenced by a footnote on page 184 in this work. Similarly, <xref ref-type="bibr" rid="B9">Hooker (1870)</xref> was the first to accept <tp:taxon-name><tp:taxon-name-part taxon-name-part-type="genus" reg="Atriplex">A.</tp:taxon-name-part><tp:taxon-name-part taxon-name-part-type="infraspecific-rank">subgen.</tp:taxon-name-part><tp:taxon-name-part taxon-name-part-type="subgenus" reg="Obione">Obione</tp:taxon-name-part></tp:taxon-name>, which was explicitly ranked by him. On the contrary, <xref ref-type="bibr" rid="B3">Ascherson (1864)</xref> developed complex infrageneric systems that included at least three ranks, with names at all of these ranks, and made no note of their ranking; such classifications are to be treated as unranked (Art. 37.3).</p></tp:treatment-sec><ref-list><ref id="B17"><mixed-citation xmlns:xlink="http://www.w3.org/1999/xlink" xlink:type="simple"><person-group><name name-style="western"><surname>Medvedeva</surname><given-names>NA</given-names></name></person-group> (<year>1996</year>) <article-title><italic><tp:taxon-name><tp:taxon-name-part taxon-name-part-type="genus">Atriplex</tp:taxon-name-part></tp:taxon-name></italic>.</article-title> In: <person-group><name name-style="western"><surname>Tzvelev</surname><given-names>NN</given-names></name></person-group> (<role>Ed.</role>) <issue-title>Flora of Eastern Europe, Vol.</issue-title><source>9. World and Family-95, Saint-Petersburg</source>, <fpage>44</fpage>–<lpage>54</lpage>. [In Russian]</mixed-citation></ref><ref id="B25"><mixed-citation xmlns:xlink="http://www.w3.org/1999/xlink" xlink:type="simple"><person-group><name name-style="western"><surname>Sukhorukov</surname><given-names>AP</given-names></name></person-group> (<year>2006</year>) Zur Systematik und Chorologie der in Russland und den benachbarten Staaten (in den Grenzen der ehemaligen USSR) vorkommenden <italic><tp:taxon-name><tp:taxon-name-part taxon-name-part-type="genus">Atriplex</tp:taxon-name-part></tp:taxon-name></italic>-Arten (<tp:taxon-name><tp:taxon-name-part taxon-name-part-type="family">Chenopodiaceae</tp:taxon-name-part></tp:taxon-name>). Annalen des Naturhistorischen Museums in Wien 108 B: 307–420.</mixed-citation></ref><ref id="B33"><mixed-citation xmlns:xlink="http://www.w3.org/1999/xlink" xlink:type="simple"><person-group><name name-style="western"><surname>Zernov</surname><given-names>AS</given-names></name></person-group> (<year>2006</year>) <source>Flora of the North-West Caucasus.</source><publisher-name>KMK Scientific Press</publisher-name>, <publisher-loc>Moscow</publisher-loc>, <size units="page">664 pp</size>. [In Russian]</mixed-citation></ref><ref id="B24"><mixed-citation xmlns:xlink="http://www.w3.org/1999/xlink" xlink:type="simple"><person-group><name name-style="western"><surname>Sukhorukov</surname><given-names>AP</given-names></name></person-group> (<year>1999</year>) <article-title>On the distribution of <italic><tp:taxon-name><tp:taxon-name-part taxon-name-part-type="genus">Atriplex</tp:taxon-name-part><tp:taxon-name-part taxon-name-part-type="species">sphaeromorpha</tp:taxon-name-part></tp:taxon-name></italic> Iljin (<tp:taxon-name><tp:taxon-name-part taxon-name-part-type="family">Chenopodiaceae</tp:taxon-name-part></tp:taxon-name>). Bulletin of the Moscow Society of Naturalists.</article-title><source>Biology</source><volume>104</volume>(<issue>6</issue>): <fpage>58</fpage>–<lpage>59</lpage>. [In Russian]</mixed-citation></ref><ref id="B12"><mixed-citation xmlns:xlink="http://www.w3.org/1999/xlink" xlink:type="simple">IUCN (<year>2022</year>) Guidelines for Using the IUCN Red List Categories and Criteria. <ext-link xlink:type="simple" ext-link-type="uri" xlink:href="http://www.iucnredlist.org/documents/RedListGuidelines.pdf">http://www.iucnredlist.org/documents/RedListGuidelines.pdf</ext-link></mixed-citation></ref><ref id="B23"><mixed-citation xmlns:xlink="http://www.w3.org/1999/xlink" xlink:type="simple"><person-group><name name-style="western"><surname>Standley</surname><given-names>PC</given-names></name></person-group> (<year>1916</year>) <article-title><tp:taxon-name><tp:taxon-name-part taxon-name-part-type="family">Chenopodiaceae</tp:taxon-name-part></tp:taxon-name>.</article-title> In: <person-group><name name-style="western"><surname>Britton</surname><given-names>NL</given-names></name></person-group> (<role>Ed.</role>) <issue-title>North American Flora, Vol.</issue-title><source>21(1). New York Botanical Garden, New York</source>, <fpage>1</fpage>–<lpage>93</lpage>.</mixed-citation></ref><ref id="B30"><mixed-citation xmlns:xlink="http://www.w3.org/1999/xlink" xlink:type="simple"><person-group><name name-style="western"><surname>Welsh</surname><given-names>SL</given-names></name></person-group> (<year>2001</year>) <article-title>Nomenclatural proposals in <italic><tp:taxon-name><tp:taxon-name-part taxon-name-part-type="genus">Atriplex</tp:taxon-name-part></tp:taxon-name></italic> (<tp:taxon-name><tp:taxon-name-part taxon-name-part-type="family">Chenopodiaceae</tp:taxon-name-part></tp:taxon-name>).</article-title><source>Rhodora</source><volume>102</volume>: <fpage>415</fpage>–<lpage>427</lpage>.</mixed-citation></ref><ref id="B32"><mixed-citation xmlns:xlink="http://www.w3.org/1999/xlink" xlink:type="simple"><person-group><name name-style="western"><surname>Žerdoner Čalasan</surname><given-names>A</given-names></name><name name-style="western"><surname>Hammen</surname><given-names>S</given-names></name><name name-style="western"><surname>Sukhorukov</surname><given-names>AP</given-names></name><name name-style="western"><surname>McDonald</surname><given-names>JT</given-names></name><name name-style="western"><surname>Brignone</surname><given-names>NF</given-names></name><name name-style="western"><surname>Böhnert</surname><given-names>T</given-names></name><name name-style="western"><surname>Kadereit</surname><given-names>G</given-names></name></person-group> (<year>2022</year>) From continental Asia into the world: Global historical biogeography of the saltbush genus <italic><tp:taxon-name><tp:taxon-name-part taxon-name-part-type="genus">Atriplex</tp:taxon-name-part></tp:taxon-name></italic> (<tp:taxon-name><tp:taxon-name-part taxon-name-part-type="tribe">Chenopodieae</tp:taxon-name-part></tp:taxon-name>, <tp:taxon-name><tp:taxon-name-part taxon-name-part-type="subfamily">Chenopodioideae</tp:taxon-name-part></tp:taxon-name>, <tp:taxon-name><tp:taxon-name-part taxon-name-part-type="family">Amaranthaceae</tp:taxon-name-part></tp:taxon-name>). Perspectives in Plant Ecology, Evolution and Systematics 54: e125660. <ext-link xlink:type="simple" ext-link-type="doi" xlink:href="10.1016/j.ppees.2022.125660">https://doi.org/10.1016/j.ppees.2022.125660</ext-link></mixed-citation></ref><ref id="B18"><mixed-citation xmlns:xlink="http://www.w3.org/1999/xlink" xlink:type="simple"><person-group><name name-style="western"><surname>Meyer</surname><given-names>CA</given-names></name></person-group> (<year>1833</year>) <article-title><italic><tp:taxon-name><tp:taxon-name-part taxon-name-part-type="genus">Atriplex</tp:taxon-name-part></tp:taxon-name></italic> L.</article-title> In: <person-group><name name-style="western"><surname>von Ledebour</surname><given-names>CF</given-names></name><name name-style="western"><surname>Meyer</surname><given-names>CA</given-names></name><name name-style="western"><surname>von Bunge</surname><given-names>A</given-names></name></person-group> (<role>Eds</role>) <issue-title>Flora Altaica, Vol.</issue-title><source>4. G.Reimer, Berlin</source>, <fpage>304</fpage>–<lpage>318</lpage>.</mixed-citation></ref><ref id="B20"><mixed-citation xmlns:xlink="http://www.w3.org/1999/xlink" xlink:type="simple"><person-group><name name-style="western"><surname>Reichenbach</surname><given-names>HGL</given-names></name></person-group> (<year>1828</year>) Übersicht des Gewächs-Reichs in seinen natürlichen Entwicklungsstufen. C. Cnobloch, Leipzig, 1–295. <ext-link xlink:type="simple" ext-link-type="doi" xlink:href="10.5962/bhl.title.127510">https://doi.org/10.5962/bhl.title.127510</ext-link></mixed-citation></ref><ref id="B9"><mixed-citation xmlns:xlink="http://www.w3.org/1999/xlink" xlink:type="simple"><person-group><name name-style="western"><surname>Hooker</surname><given-names>JD</given-names></name></person-group> (<year>1870</year>) The student’s flora of the British Islands. Macmillan &amp; Co., London, 1–504. <ext-link xlink:type="simple" ext-link-type="doi" xlink:href="10.5962/bhl.title.19896">https://doi.org/10.5962/bhl.title.19896</ext-link></mixed-citation></ref><ref id="B3"><mixed-citation xmlns:xlink="http://www.w3.org/1999/xlink" xlink:type="simple"><person-group><name name-style="western"><surname>Ascherson</surname><given-names>PFA</given-names></name></person-group> (<year>1864</year>) Flora der Provinz Brandenburg, der Altmark, und des Herzogthums Magdeburg, Vol. 1, part 2. A.Hirschwald, Berlin, 321–1034.</mixed-citation></ref></ref-list></tp:taxon-treatment>
