# Supplementary material for: ﻿A new classification of C4- Atriplex species in Russia, with the first alien record of Atriplexflabellum (Chenopodiaceae, Amaranthaceae) from North Siberia
Source: PhytoKeys. 2022 Jul 22;202:59–72. doi: 10.3897/phytokeys.202.87306 (PMC9848941; doi:10.3897/phytokeys.202.87306)
Supplement: XML Treatment for Atriplex sect. Obionopsis [file phytokeys.202.87306-treatment2.xml]

<!DOCTYPE tp:taxon-treatment
  PUBLIC "-//TaxonX//DTD Taxonomic Treatment Publishing DTD v0 20100105//EN" "tax-treatment-NSO.dtd">
<tp:taxon-treatment xmlns:tp="http://www.plazi.org/taxpub"><tp:treatment-meta><kwd-group><label>Taxon classification</label><kwd>
                <named-content content-type="kingdom">Plantae</named-content>
              </kwd><kwd>
                <named-content content-type="order">Caryophyllales</named-content>
              </kwd><kwd>
                <named-content content-type="family">Chenopodiaceae</named-content>
              </kwd></kwd-group><mixed-citation publication-type="journal"><person-group><name><surname>Sukhorukov</surname><given-names>Alexander P.</given-names></name><name><surname>Kushunina</surname><given-names>Maria</given-names></name><name><surname>Sennikov</surname><given-names>Alexander N.</given-names></name></person-group><article-title>﻿A new classification of C4- <italic><tp:taxon-name><tp:taxon-name-part taxon-name-part-type="genus" reg="Atriplex">Atriplex</tp:taxon-name-part></tp:taxon-name></italic> species in Russia, with the first alien record of <italic><tp:taxon-name><tp:taxon-name-part taxon-name-part-type="genus" reg="Atriplex">Atriplex</tp:taxon-name-part><tp:taxon-name-part taxon-name-part-type="species" reg="flabellum">flabellum</tp:taxon-name-part></tp:taxon-name></italic> (<tp:taxon-name><tp:taxon-name-part taxon-name-part-type="family">Chenopodiaceae</tp:taxon-name-part></tp:taxon-name>, <tp:taxon-name><tp:taxon-name-part taxon-name-part-type="family">Amaranthaceae</tp:taxon-name-part></tp:taxon-name>) from North Siberia</article-title><source>PhytoKeys</source><day>22</day><month>07</month><year>2022</year><volume>202</volume><fpage>59</fpage><lpage>72</lpage><pub-id pub-id-type="doi">10.3897/phytokeys.202.87306</pub-id></mixed-citation></tp:treatment-meta><tp:nomenclature><label>﻿</label><tp:taxon-name>
              <object-id xmlns:xlink="http://www.w3.org/1999/xlink" content-type="arpha" xlink:type="simple">15BE0B63-5EB8-5F59-A4AB-79081470998F</object-id>
              <tp:taxon-name-part taxon-name-part-type="genus" reg="Atriplex">Atriplex</tp:taxon-name-part>
              <tp:taxon-name-part taxon-name-part-type="infraspecific-rank">sect.</tp:taxon-name-part>
              <tp:taxon-name-part taxon-name-part-type="section" reg="Obionopsis">Obionopsis</tp:taxon-name-part>
            </tp:taxon-name><tp:taxon-authority>(Lange) Dumort., Bull. Soc. Bot. Fr. 20: xiii (1873).</tp:taxon-authority><tp:nomenclature-citation-list><tp:nomenclature-citation><tp:taxon-name>
                  <tp:taxon-name-part taxon-name-part-type="genus" reg="Atriplex"/>
                </tp:taxon-name><comment>≡ <tp:taxon-name><tp:taxon-name-part taxon-name-part-type="genus" reg="Atriplex">Atriplex</tp:taxon-name-part></tp:taxon-name> [unranked] <tp:taxon-name><tp:taxon-name-part taxon-name-part-type="genus" reg="Obionopsis">Obionopsis</tp:taxon-name-part></tp:taxon-name> Lange, Haandb. Danske Fl., ed. 2, [7]: 635 (1859).Type species: <tp:taxon-name><tp:taxon-name-part taxon-name-part-type="genus" reg="Atriplex">Atriplex</tp:taxon-name-part><tp:taxon-name-part taxon-name-part-type="species" reg="arenaria">arenaria</tp:taxon-name-part></tp:taxon-name> J.Woods 1849, non Nuttall 1818 (= <tp:taxon-name><tp:taxon-name-part taxon-name-part-type="genus" reg="Atriplex">Atriplex</tp:taxon-name-part><tp:taxon-name-part taxon-name-part-type="species" reg="laciniata">laciniata</tp:taxon-name-part></tp:taxon-name> L.). </comment></tp:nomenclature-citation><tp:nomenclature-citation><tp:taxon-name>
                  <tp:taxon-name-part taxon-name-part-type="genus" reg="Atriplex"/>
                  <tp:taxon-name-part taxon-name-part-type="section" reg="Psammophila"/>
                </tp:taxon-name><comment>= <tp:taxon-name><tp:taxon-name-part taxon-name-part-type="genus" reg="Atriplex">Atriplex</tp:taxon-name-part><tp:taxon-name-part taxon-name-part-type="infraspecific-rank">sect.</tp:taxon-name-part><tp:taxon-name-part taxon-name-part-type="section" reg="Psammophila">Psammophila</tp:taxon-name-part></tp:taxon-name> Sukhor., Ann. Naturhist. Mus. Wien 108 B: 388 (2006), syn. nov. Type species: <tp:taxon-name><tp:taxon-name-part taxon-name-part-type="genus" reg="Atriplex">Atriplex</tp:taxon-name-part><tp:taxon-name-part taxon-name-part-type="species" reg="dimorphostegia">dimorphostegia</tp:taxon-name-part></tp:taxon-name> Kar. &amp; Kir. </comment></tp:nomenclature-citation></tp:nomenclature-citation-list></tp:nomenclature><tp:treatment-sec sec-type="description" id="SECID0EEMAG"><title>Description.</title><p>Annuals; inflorescences aphyllous or bracteate, rarely leafy in the lower and middle parts; glomerules loosely or densely arranged.</p></tp:treatment-sec><tp:treatment-sec sec-type="Species" id="SECID0EJMAG"><title>Species.</title><p>This section includes <italic><tp:taxon-name><tp:taxon-name-part taxon-name-part-type="genus" reg="Atriplex">A.</tp:taxon-name-part><tp:taxon-name-part taxon-name-part-type="species" reg="dimorphostegia">dimorphostegia</tp:taxon-name-part></tp:taxon-name></italic> Kar. &amp; Kir., <italic><tp:taxon-name><tp:taxon-name-part taxon-name-part-type="genus" reg="Atriplex">A.</tp:taxon-name-part><tp:taxon-name-part taxon-name-part-type="species" reg="fominii">fominii</tp:taxon-name-part></tp:taxon-name></italic> Iljin, <italic><tp:taxon-name><tp:taxon-name-part taxon-name-part-type="genus" reg="Atriplex">A.</tp:taxon-name-part><tp:taxon-name-part taxon-name-part-type="species" reg="kalafganica">kalafganica</tp:taxon-name-part></tp:taxon-name></italic> Podlech, <italic><tp:taxon-name><tp:taxon-name-part taxon-name-part-type="genus" reg="Atriplex">A.</tp:taxon-name-part><tp:taxon-name-part taxon-name-part-type="species" reg="laciniata">laciniata</tp:taxon-name-part></tp:taxon-name></italic> L., <italic><tp:taxon-name><tp:taxon-name-part taxon-name-part-type="genus" reg="Atriplex">A.</tp:taxon-name-part><tp:taxon-name-part taxon-name-part-type="species" reg="lasiantha">lasiantha</tp:taxon-name-part></tp:taxon-name></italic> Boiss., <italic><tp:taxon-name><tp:taxon-name-part taxon-name-part-type="genus" reg="Atriplex">A.</tp:taxon-name-part><tp:taxon-name-part taxon-name-part-type="species" reg="olivieri">olivieri</tp:taxon-name-part></tp:taxon-name></italic> Moq., <italic><tp:taxon-name><tp:taxon-name-part taxon-name-part-type="genus" reg="Atriplex">A.</tp:taxon-name-part><tp:taxon-name-part taxon-name-part-type="species" reg="ornata">ornata</tp:taxon-name-part></tp:taxon-name></italic> Iljin, <italic><tp:taxon-name><tp:taxon-name-part taxon-name-part-type="genus" reg="Atriplex">A.</tp:taxon-name-part><tp:taxon-name-part taxon-name-part-type="species" reg="paradoxa">paradoxa</tp:taxon-name-part></tp:taxon-name></italic> Nikitina, <italic><tp:taxon-name><tp:taxon-name-part taxon-name-part-type="genus" reg="Atriplex">A.</tp:taxon-name-part><tp:taxon-name-part taxon-name-part-type="species" reg="pratovii">pratovii</tp:taxon-name-part></tp:taxon-name></italic> Sukhor., <italic><tp:taxon-name><tp:taxon-name-part taxon-name-part-type="genus" reg="Atriplex">A.</tp:taxon-name-part><tp:taxon-name-part taxon-name-part-type="species" reg="pungens">pungens</tp:taxon-name-part></tp:taxon-name></italic> Trautv., <italic><tp:taxon-name><tp:taxon-name-part taxon-name-part-type="genus" reg="Atriplex">A.</tp:taxon-name-part><tp:taxon-name-part taxon-name-part-type="species" reg="recurva">recurva</tp:taxon-name-part></tp:taxon-name></italic> d’Urv., <italic><tp:taxon-name><tp:taxon-name-part taxon-name-part-type="genus" reg="Atriplex">A.</tp:taxon-name-part><tp:taxon-name-part taxon-name-part-type="species" reg="schugnanica">schugnanica</tp:taxon-name-part></tp:taxon-name></italic> Iljin, <italic><tp:taxon-name><tp:taxon-name-part taxon-name-part-type="genus" reg="Atriplex">A.</tp:taxon-name-part><tp:taxon-name-part taxon-name-part-type="species" reg="tatarica">tatarica</tp:taxon-name-part></tp:taxon-name></italic> L., and <italic><tp:taxon-name><tp:taxon-name-part taxon-name-part-type="genus" reg="Atriplex">A.</tp:taxon-name-part><tp:taxon-name-part taxon-name-part-type="species" reg="tornabenei">tornabenei</tp:taxon-name-part></tp:taxon-name></italic> Tineo.</p></tp:treatment-sec><tp:treatment-sec sec-type="distribution" id="SECID0EJRAG"><title>Native distribution.</title><p>Members of this section are distributed mostly in the Irano-Turanian floristic region, with extensions into the Mediterranean and Western Europe. <italic><tp:taxon-name><tp:taxon-name-part taxon-name-part-type="genus" reg="Atriplex">Atriplex</tp:taxon-name-part><tp:taxon-name-part taxon-name-part-type="species" reg="paradoxa">paradoxa</tp:taxon-name-part></tp:taxon-name></italic> is the only species native to Central Asia (Tian-Shan Mountains). Two species are present in Russia: <italic><tp:taxon-name><tp:taxon-name-part taxon-name-part-type="genus" reg="Atriplex">A.</tp:taxon-name-part><tp:taxon-name-part taxon-name-part-type="species" reg="fominii">fominii</tp:taxon-name-part></tp:taxon-name></italic> (not shown on the map), which is restricted to the western shore of the Caspian Sea in Dagestan and Azerbaijan (<xref ref-type="bibr" rid="B11">Iljin 1936</xref>; <xref ref-type="bibr" rid="B25">Sukhorukov 2006</xref>), and the widely distributed <italic><tp:taxon-name><tp:taxon-name-part taxon-name-part-type="genus" reg="Atriplex">A.</tp:taxon-name-part><tp:taxon-name-part taxon-name-part-type="species" reg="tatarica">tatarica</tp:taxon-name-part></tp:taxon-name></italic> (Fig. <xref ref-type="fig" rid="F1">1F</xref>). In the steppe and desert zones of Russia, <italic><tp:taxon-name><tp:taxon-name-part taxon-name-part-type="genus" reg="Atriplex">A.</tp:taxon-name-part><tp:taxon-name-part taxon-name-part-type="species" reg="tatarica">tatarica</tp:taxon-name-part></tp:taxon-name></italic> is considered native based on its presence in natural landscapes (mostly on saline soils).</p></tp:treatment-sec><tp:treatment-sec sec-type="Nomenclatural notes" id="SECID0EHTAG"><title>Nomenclatural notes.</title><p><xref ref-type="bibr" rid="B15">Lange (1859)</xref> used unranked infrageneric categories in his classification, whereas <xref ref-type="bibr" rid="B5">Du Mortier (1873)</xref> was apparently the first to explicitly rank <italic><tp:taxon-name><tp:taxon-name-part taxon-name-part-type="genus" reg="Obionopsis">Obionopsis</tp:taxon-name-part></tp:taxon-name></italic> as a section of <italic><tp:taxon-name><tp:taxon-name-part taxon-name-part-type="genus" reg="Atriplex">Atriplex</tp:taxon-name-part></tp:taxon-name></italic>, but the nomenclatural significance of Du Mortier’s publication was overlooked.</p><p>The second edition of Lange’s ‘Haandbog i den Danske Flora’ was published in 7 parts during 1856–1859 (<xref ref-type="bibr" rid="B22">Stafleu and Cowan 1979</xref>). These parts were distributed separately by commercial publishers and are therefore effectively published, and the nomenclatural novelties in this work should be cited as published in its parts. The complete book bears no note on the parts and their dates, and no information on the book’s structure and dates is publicly available. According to contemporary announcements of book sales, the concluding part 7 of Lange’s book (with the treatment of <tp:taxon-name><tp:taxon-name-part taxon-name-part-type="family">Chenopodiaceae</tp:taxon-name-part></tp:taxon-name>) was published in 1859 and consisted of 172 pages, which agrees with the printer’s signatures.</p></tp:treatment-sec><tp:treatment-sec><!--Section generated to contain objects referenced in tp:taxon-treatment.--><fig id="F1" position="float" orientation="portrait"><object-id xmlns:xlink="http://www.w3.org/1999/xlink" content-type="doi" xlink:type="simple">10.3897/phytokeys.202.87306.figure1</object-id><object-id xmlns:xlink="http://www.w3.org/1999/xlink" content-type="arpha" xlink:type="simple">43B036D2-1620-59DF-A2A8-1E76FEEDA8B5</object-id><label>Figure 1.</label><caption><p>Schematic distribution areas of C<sub>4</sub>-species of <italic><tp:taxon-name><tp:taxon-name-part taxon-name-part-type="genus" reg="Atriplex">Atriplex</tp:taxon-name-part></tp:taxon-name></italic> native to Russia <bold>A</bold><italic><tp:taxon-name><tp:taxon-name-part taxon-name-part-type="genus" reg="Atriplex">A.</tp:taxon-name-part><tp:taxon-name-part taxon-name-part-type="species" reg="altaica">altaica</tp:taxon-name-part></tp:taxon-name></italic><bold>B</bold><italic><tp:taxon-name><tp:taxon-name-part taxon-name-part-type="genus" reg="Atriplex">A.</tp:taxon-name-part><tp:taxon-name-part taxon-name-part-type="species" reg="centralasiatica">centralasiatica</tp:taxon-name-part></tp:taxon-name></italic><bold>C</bold><italic><tp:taxon-name><tp:taxon-name-part taxon-name-part-type="genus" reg="Atriplex">A.</tp:taxon-name-part><tp:taxon-name-part taxon-name-part-type="species" reg="rosea">rosea</tp:taxon-name-part></tp:taxon-name></italic><bold>D</bold><italic><tp:taxon-name><tp:taxon-name-part taxon-name-part-type="genus" reg="Atriplex">A.</tp:taxon-name-part><tp:taxon-name-part taxon-name-part-type="species" reg="sibirica">sibirica</tp:taxon-name-part></tp:taxon-name></italic><bold>E</bold><italic><tp:taxon-name><tp:taxon-name-part taxon-name-part-type="genus" reg="Atriplex">A.</tp:taxon-name-part><tp:taxon-name-part taxon-name-part-type="species" reg="sphaeromorpha">sphaeromorpha</tp:taxon-name-part></tp:taxon-name></italic><bold>F</bold><italic><tp:taxon-name><tp:taxon-name-part taxon-name-part-type="genus" reg="Atriplex">A.</tp:taxon-name-part><tp:taxon-name-part taxon-name-part-type="species" reg="tatarica">tatarica</tp:taxon-name-part></tp:taxon-name></italic>. Green – native distribution range, yellow – alien distribution not confirmed after 1930s, orange – alien distribution confirmed after 1930s.</p></caption><graphic xmlns:xlink="http://www.w3.org/1999/xlink" xlink:href="phytokeys-202-059_article-87306__-g001.jpg" position="float" orientation="portrait" xlink:type="simple" id="oo_718384.jpg"><uri content-type="original_file" xlink:type="simple">https://binary.pensoft.net/fig/718384</uri></graphic></fig></tp:treatment-sec><ref-list><ref id="B11"><mixed-citation xmlns:xlink="http://www.w3.org/1999/xlink" xlink:type="simple"><person-group><name name-style="western"><surname>Iljin</surname><given-names>MM</given-names></name></person-group> (<year>1936</year>) <article-title><tp:taxon-name><tp:taxon-name-part taxon-name-part-type="family">Chenopodiaceae</tp:taxon-name-part></tp:taxon-name>.</article-title> In: <person-group><name name-style="western"><surname>Shishkin</surname><given-names>BK</given-names></name></person-group> (<role>Ed.</role>) <issue-title>Flora of the USSR, Vol.</issue-title><source>6. Academy of Sciences of the USSR, Moscow &amp; Leningrad</source>, <fpage>2</fpage>–<lpage>354</lpage>. [In Russian]</mixed-citation></ref><ref id="B25"><mixed-citation xmlns:xlink="http://www.w3.org/1999/xlink" xlink:type="simple"><person-group><name name-style="western"><surname>Sukhorukov</surname><given-names>AP</given-names></name></person-group> (<year>2006</year>) Zur Systematik und Chorologie der in Russland und den benachbarten Staaten (in den Grenzen der ehemaligen USSR) vorkommenden <italic><tp:taxon-name><tp:taxon-name-part taxon-name-part-type="genus">Atriplex</tp:taxon-name-part></tp:taxon-name></italic>-Arten (<tp:taxon-name><tp:taxon-name-part taxon-name-part-type="family">Chenopodiaceae</tp:taxon-name-part></tp:taxon-name>). Annalen des Naturhistorischen Museums in Wien 108 B: 307–420.</mixed-citation></ref><ref id="B15"><mixed-citation xmlns:xlink="http://www.w3.org/1999/xlink" xlink:type="simple"><person-group><name name-style="western"><surname>Lange</surname><given-names>JMC</given-names></name></person-group> (<year>1859</year>) Haandbog i den Danske Flora, 2<sup>nd</sup> edn., part 7. Reitzel, Kjøbenhavn, 593–764.</mixed-citation></ref><ref id="B5"><mixed-citation xmlns:xlink="http://www.w3.org/1999/xlink" xlink:type="simple"><person-group><name name-style="western"><surname>Du Mortier</surname><given-names>B-C</given-names></name></person-group> (<year>1873</year>) Note sur l’<italic><tp:taxon-name><tp:taxon-name-part taxon-name-part-type="genus">Atriplex</tp:taxon-name-part><tp:taxon-name-part taxon-name-part-type="species">laciniata</tp:taxon-name-part></tp:taxon-name></italic> de Linné. Bulletin de la Société Botanique de France 20(sup1): xiii–xvi. <ext-link xlink:type="simple" ext-link-type="doi" xlink:href="10.1080/00378941.1873.10839538">https://doi.org/10.1080/00378941.1873.10839538</ext-link></mixed-citation></ref><ref id="B22"><mixed-citation xmlns:xlink="http://www.w3.org/1999/xlink" xlink:type="simple"><person-group><name name-style="western"><surname>Stafleu</surname><given-names>FA</given-names></name><name name-style="western"><surname>Cowan</surname><given-names>RS</given-names></name></person-group> (<year>1979</year>) Taxonomic literature. A selective guide to botanical publications and collections with dates, commentaries and types, vol. 2. Bohn, Scheltema &amp; Holkema, Utrecht &amp; Antwerpen; dr. W. Junk b.v., Publishers, The Hague.</mixed-citation></ref></ref-list></tp:taxon-treatment>
