# Supplementary material for: ﻿A new classification of C4- Atriplex species in Russia, with the first alien record of Atriplexflabellum (Chenopodiaceae, Amaranthaceae) from North Siberia
Source: PhytoKeys. 2022 Jul 22;202:59–72. doi: 10.3897/phytokeys.202.87306 (PMC9848941; doi:10.3897/phytokeys.202.87306)
Supplement: XML Treatment for Atriplex flabellum [file phytokeys.202.87306-treatment3.xml]

<!DOCTYPE tp:taxon-treatment
  PUBLIC "-//TaxonX//DTD Taxonomic Treatment Publishing DTD v0 20100105//EN" "tax-treatment-NSO.dtd">
<tp:taxon-treatment xmlns:tp="http://www.plazi.org/taxpub"><tp:treatment-meta><kwd-group><label>Taxon classification</label><kwd>
                <named-content content-type="kingdom">Plantae</named-content>
              </kwd><kwd>
                <named-content content-type="order">Caryophyllales</named-content>
              </kwd><kwd>
                <named-content content-type="family">Chenopodiaceae</named-content>
              </kwd></kwd-group><mixed-citation publication-type="journal"><person-group><name><surname>Sukhorukov</surname><given-names>Alexander P.</given-names></name><name><surname>Kushunina</surname><given-names>Maria</given-names></name><name><surname>Sennikov</surname><given-names>Alexander N.</given-names></name></person-group><article-title>﻿A new classification of C4- <italic><tp:taxon-name><tp:taxon-name-part taxon-name-part-type="genus" reg="Atriplex">Atriplex</tp:taxon-name-part></tp:taxon-name></italic> species in Russia, with the first alien record of <italic><tp:taxon-name><tp:taxon-name-part taxon-name-part-type="genus" reg="Atriplex">Atriplex</tp:taxon-name-part><tp:taxon-name-part taxon-name-part-type="species" reg="flabellum">flabellum</tp:taxon-name-part></tp:taxon-name></italic> (<tp:taxon-name><tp:taxon-name-part taxon-name-part-type="family">Chenopodiaceae</tp:taxon-name-part></tp:taxon-name>, <tp:taxon-name><tp:taxon-name-part taxon-name-part-type="family">Amaranthaceae</tp:taxon-name-part></tp:taxon-name>) from North Siberia</article-title><source>PhytoKeys</source><day>22</day><month>07</month><year>2022</year><volume>202</volume><fpage>59</fpage><lpage>72</lpage><pub-id pub-id-type="doi">10.3897/phytokeys.202.87306</pub-id></mixed-citation></tp:treatment-meta><tp:nomenclature><label>﻿</label><tp:taxon-name>
              <object-id xmlns:xlink="http://www.w3.org/1999/xlink" content-type="arpha" xlink:type="simple">F29764A8-B47D-5855-B726-4F818CD797AC</object-id>
              <tp:taxon-name-part taxon-name-part-type="genus" reg="Atriplex">Atriplex</tp:taxon-name-part>
              <tp:taxon-name-part taxon-name-part-type="species" reg="flabellum">flabellum</tp:taxon-name-part>
            </tp:taxon-name><tp:taxon-authority>Bunge in Boiss., Fl. Orient. 4: 912 (1879).</tp:taxon-authority><tp:nomenclature-citation-list><tp:nomenclature-citation><tp:taxon-name>
                  <tp:taxon-name-part taxon-name-part-type="genus" reg="Obione"/>
                  <tp:taxon-name-part taxon-name-part-type="species" reg="flabellum"/>
                </tp:taxon-name><comment>≡ <tp:taxon-name><tp:taxon-name-part taxon-name-part-type="genus" reg="Obione">Obione</tp:taxon-name-part><tp:taxon-name-part taxon-name-part-type="species" reg="flabellum">flabellum</tp:taxon-name-part></tp:taxon-name> (Bunge) Ulbr. in Engler &amp; Prantl, Nat. Pflanzenfam., ed. 2, 16c: 506 (1934). Type: Iran. “Persia, in montosis salsis ad orientem urbis Meschhed, inter Faz et Tabatkuh prov. Khorassan”, <italic>A. Bunge</italic> (LE!, lectotype designated by <xref ref-type="bibr" rid="B25">Sukhorukov (2006</xref>: 408)). </comment></tp:nomenclature-citation></tp:nomenclature-citation-list></tp:nomenclature><tp:treatment-sec sec-type="Morphology" id="SECID0E5KBG"><title>Morphology.</title><p>For a detailed description, see <xref ref-type="bibr" rid="B11">Iljin (1936)</xref>, <xref ref-type="bibr" rid="B8">Hedge (1997)</xref> and <xref ref-type="bibr" rid="B25">Sukhorukov (2006)</xref>. The species is recognisable in all stages by its (sub)opposite crenate leaves with the Kranz-type anatomy, and flabellate and stalked bract-like covers of the female flowers with ventrally fused valves. The (sub)opposite leaves are very rarely found in the C<sub>4</sub>-clade of <italic><tp:taxon-name><tp:taxon-name-part taxon-name-part-type="genus" reg="Atriplex">Atriplex</tp:taxon-name-part></tp:taxon-name></italic>, and the ventral valve fusion is present only in two Eurasian species of the genus, <italic><tp:taxon-name><tp:taxon-name-part taxon-name-part-type="genus" reg="Atriplex">A.</tp:taxon-name-part><tp:taxon-name-part taxon-name-part-type="species" reg="flabellum">flabellum</tp:taxon-name-part></tp:taxon-name></italic> and <italic><tp:taxon-name><tp:taxon-name-part taxon-name-part-type="genus" reg="Atriplex">A.</tp:taxon-name-part><tp:taxon-name-part taxon-name-part-type="species" reg="moneta">moneta</tp:taxon-name-part></tp:taxon-name></italic>.</p></tp:treatment-sec><tp:treatment-sec sec-type="Specimen seen" id="SECID0EPMBG"><title>Specimen seen</title><p><bold>(Fig. <xref ref-type="fig" rid="F3">3</xref>).</bold> Russia, Tyumen Oblast, Yamalo-Nenetsky Autonomous District, Novy Urengoy Town, Aug 199X [year unknown], <italic>P. Zhmylyov &amp; S. Elansky s.n.</italic> (MW0058941!). Image available at <ext-link xmlns:xlink="http://www.w3.org/1999/xlink" xlink:type="simple" ext-link-type="uri" xlink:href="https://plant.depo.msu.ru/public/scan.jpg?pcode=MW0058941">https://plant.depo.msu.ru/public/scan.jpg?pcode=MW0058941</ext-link>.</p><fig id="F3" position="float" orientation="portrait"><object-id xmlns:xlink="http://www.w3.org/1999/xlink" content-type="doi" xlink:type="simple">10.3897/phytokeys.202.87306.figure3</object-id><object-id xmlns:xlink="http://www.w3.org/1999/xlink" content-type="arpha" xlink:type="simple">74003160-E7B8-5ED7-B4A3-B7207D9B1E89</object-id><label>Figure 3.</label><caption><p>The voucher specimen of <italic><tp:taxon-name><tp:taxon-name-part taxon-name-part-type="genus" reg="Atriplex">Atriplex</tp:taxon-name-part><tp:taxon-name-part taxon-name-part-type="species" reg="flabellum">flabellum</tp:taxon-name-part></tp:taxon-name></italic> recorded in Russia.</p></caption><graphic xmlns:xlink="http://www.w3.org/1999/xlink" xlink:href="phytokeys-202-059_article-87306__-g003.jpg" position="float" orientation="portrait" xlink:type="simple" id="oo_718386.jpg"><uri content-type="original_file" xlink:type="simple">https://binary.pensoft.net/fig/718386</uri></graphic></fig></tp:treatment-sec><tp:treatment-sec sec-type="habitat" id="SECID0E2NBG"><title>Habitat.</title><p>In Russia, the species occupies ruderal habitats. Within its native distribution range, it occurs in the desert zone on sandy and loamy soils in lowlands and foothills.</p></tp:treatment-sec><tp:treatment-sec sec-type="Introduction status" id="SECID0EAOBG"><title>Introduction status.</title><p>Casual alien. <italic><tp:taxon-name><tp:taxon-name-part taxon-name-part-type="genus" reg="Atriplex">Atriplex</tp:taxon-name-part><tp:taxon-name-part taxon-name-part-type="species" reg="flabellum">flabellum</tp:taxon-name-part></tp:taxon-name></italic> is a typical desert plant, and its populations cannot become established in the extreme north of the boreal zone. For this reason, we presume that this population is most likely extinct now.</p></tp:treatment-sec><tp:treatment-sec sec-type="distribution" id="SECID0EROBG"><title>Native distribution.</title><p>Afghanistan, Iran, Kazakhstan (south and south-east), Kyrgyzstan, Tajikistan, Turkmenistan, Uzbekistan.</p></tp:treatment-sec><tp:treatment-sec sec-type="distribution" id="SECID0EWOBG"><title>Alien distribution.</title><p>Russia (Tyumen Oblast) (Fig. <xref ref-type="fig" rid="F4">4</xref>).</p><fig id="F4" position="float" orientation="portrait"><object-id xmlns:xlink="http://www.w3.org/1999/xlink" content-type="doi" xlink:type="simple">10.3897/phytokeys.202.87306.figure4</object-id><object-id xmlns:xlink="http://www.w3.org/1999/xlink" content-type="arpha" xlink:type="simple">E7B594EA-4C0A-52AB-A4F6-87356E6A6232</object-id><label>Figure 4.</label><caption><p>The location of a single alien record of <italic><tp:taxon-name><tp:taxon-name-part taxon-name-part-type="genus" reg="Atriplex">Atriplex</tp:taxon-name-part><tp:taxon-name-part taxon-name-part-type="species" reg="flabellum">flabellum</tp:taxon-name-part></tp:taxon-name></italic> in Russia.</p></caption><graphic xmlns:xlink="http://www.w3.org/1999/xlink" xlink:href="phytokeys-202-059_article-87306__-g004.jpg" position="float" orientation="portrait" xlink:type="simple" id="oo_718387.jpg"><uri content-type="original_file" xlink:type="simple">https://binary.pensoft.net/fig/718387</uri></graphic></fig></tp:treatment-sec><tp:treatment-sec sec-type="Taxonomy" id="SECID0EYPBG"><title>Taxonomy.</title><p>The phylogenetic position of <italic><tp:taxon-name><tp:taxon-name-part taxon-name-part-type="genus" reg="Atriplex">A.</tp:taxon-name-part><tp:taxon-name-part taxon-name-part-type="species" reg="flabellum">flabellum</tp:taxon-name-part></tp:taxon-name></italic> is distant to both <tp:taxon-name><tp:taxon-name-part taxon-name-part-type="genus" reg="Atriplex">A.</tp:taxon-name-part><tp:taxon-name-part taxon-name-part-type="infraspecific-rank">sect.</tp:taxon-name-part><tp:taxon-name-part taxon-name-part-type="section" reg="Obione">Obione</tp:taxon-name-part></tp:taxon-name> and <tp:taxon-name><tp:taxon-name-part taxon-name-part-type="genus" reg="Atriplex">A.</tp:taxon-name-part><tp:taxon-name-part taxon-name-part-type="infraspecific-rank">sect.</tp:taxon-name-part><tp:taxon-name-part taxon-name-part-type="section" reg="Obionopsis">Obionopsis</tp:taxon-name-part></tp:taxon-name>; this species belongs to the basal grade within a large clade encompassing the majority of the Old World species of the genus (<xref ref-type="bibr" rid="B32">Žerdoner Čalasan et al. 2022</xref>). It was assigned to <tp:taxon-name><tp:taxon-name-part taxon-name-part-type="genus" reg="Atriplex">A.</tp:taxon-name-part><tp:taxon-name-part taxon-name-part-type="infraspecific-rank">subgen.</tp:taxon-name-part><tp:taxon-name-part taxon-name-part-type="subgenus" reg="Pterotheca">Pterotheca</tp:taxon-name-part></tp:taxon-name> (Aellen) Sukhor. (lectotype species: <italic><tp:taxon-name><tp:taxon-name-part taxon-name-part-type="genus" reg="Atriplex">A.</tp:taxon-name-part><tp:taxon-name-part taxon-name-part-type="species" reg="moneta">moneta</tp:taxon-name-part></tp:taxon-name></italic> Bunge (<xref ref-type="bibr" rid="B25">Sukhorukov 2006</xref>)), whose monophyly has not been confirmed, and the sectional placement of <italic><tp:taxon-name><tp:taxon-name-part taxon-name-part-type="genus" reg="Atriplex">A.</tp:taxon-name-part><tp:taxon-name-part taxon-name-part-type="species" reg="flabellum">flabellum</tp:taxon-name-part></tp:taxon-name></italic> has not been evaluated. A new classification of <italic><tp:taxon-name><tp:taxon-name-part taxon-name-part-type="genus" reg="Atriplex">Atriplex</tp:taxon-name-part></tp:taxon-name></italic> is currently in preparation by Sukhorukov et al.</p><p>This Russian record of <italic><tp:taxon-name><tp:taxon-name-part taxon-name-part-type="genus" reg="Atriplex">Atriplex</tp:taxon-name-part><tp:taxon-name-part taxon-name-part-type="species" reg="flabellum">flabellum</tp:taxon-name-part></tp:taxon-name></italic> is unexpected. Two more species of the C<sub>4</sub>-clade of <italic><tp:taxon-name><tp:taxon-name-part taxon-name-part-type="genus" reg="Atriplex">Atriplex</tp:taxon-name-part></tp:taxon-name></italic>, <italic><tp:taxon-name><tp:taxon-name-part taxon-name-part-type="genus" reg="Atriplex">A.</tp:taxon-name-part><tp:taxon-name-part taxon-name-part-type="species" reg="dimorphostegia">dimorphostegia</tp:taxon-name-part></tp:taxon-name></italic> and <italic><tp:taxon-name><tp:taxon-name-part taxon-name-part-type="genus" reg="Atriplex">A.</tp:taxon-name-part><tp:taxon-name-part taxon-name-part-type="species" reg="pungens">pungens</tp:taxon-name-part></tp:taxon-name></italic> (both belonging to <tp:taxon-name><tp:taxon-name-part taxon-name-part-type="genus" reg="Atriplex">A.</tp:taxon-name-part><tp:taxon-name-part taxon-name-part-type="infraspecific-rank">sect.</tp:taxon-name-part><tp:taxon-name-part taxon-name-part-type="section" reg="Obionopsis">Obionopsis</tp:taxon-name-part></tp:taxon-name>), occur in West Kazakhstan at their western distribution limit (more detail in <xref ref-type="bibr" rid="B25">Sukhorukov 2006</xref>) and can potentially be found in adjacent regions of Russia (e.g., Astrakhan Oblast) as alien or sporadically distributed native plants.</p></tp:treatment-sec><ref-list><ref id="B25"><mixed-citation xmlns:xlink="http://www.w3.org/1999/xlink" xlink:type="simple"><person-group><name name-style="western"><surname>Sukhorukov</surname><given-names>AP</given-names></name></person-group> (<year>2006</year>) Zur Systematik und Chorologie der in Russland und den benachbarten Staaten (in den Grenzen der ehemaligen USSR) vorkommenden <italic><tp:taxon-name><tp:taxon-name-part taxon-name-part-type="genus">Atriplex</tp:taxon-name-part></tp:taxon-name></italic>-Arten (<tp:taxon-name><tp:taxon-name-part taxon-name-part-type="family">Chenopodiaceae</tp:taxon-name-part></tp:taxon-name>). Annalen des Naturhistorischen Museums in Wien 108 B: 307–420.</mixed-citation></ref><ref id="B11"><mixed-citation xmlns:xlink="http://www.w3.org/1999/xlink" xlink:type="simple"><person-group><name name-style="western"><surname>Iljin</surname><given-names>MM</given-names></name></person-group> (<year>1936</year>) <article-title><tp:taxon-name><tp:taxon-name-part taxon-name-part-type="family">Chenopodiaceae</tp:taxon-name-part></tp:taxon-name>.</article-title> In: <person-group><name name-style="western"><surname>Shishkin</surname><given-names>BK</given-names></name></person-group> (<role>Ed.</role>) <issue-title>Flora of the USSR, Vol.</issue-title><source>6. Academy of Sciences of the USSR, Moscow &amp; Leningrad</source>, <fpage>2</fpage>–<lpage>354</lpage>. [In Russian]</mixed-citation></ref><ref id="B8"><mixed-citation xmlns:xlink="http://www.w3.org/1999/xlink" xlink:type="simple"><person-group><name name-style="western"><surname>Hedge</surname><given-names>IC</given-names></name></person-group> (<year>1997</year>) <article-title><italic><tp:taxon-name><tp:taxon-name-part taxon-name-part-type="genus">Atriplex</tp:taxon-name-part></tp:taxon-name></italic>.</article-title> In: <person-group><name name-style="western"><surname>Rechinger</surname><given-names>KH</given-names></name></person-group> (<role>Ed.</role>) <issue-title>Flora Iranica, Vol.</issue-title><source>197. Akademische Druck- und Verlagsanstalt, Graz</source>, <fpage>63</fpage>–<lpage>87</lpage>.</mixed-citation></ref><ref id="B32"><mixed-citation xmlns:xlink="http://www.w3.org/1999/xlink" xlink:type="simple"><person-group><name name-style="western"><surname>Žerdoner Čalasan</surname><given-names>A</given-names></name><name name-style="western"><surname>Hammen</surname><given-names>S</given-names></name><name name-style="western"><surname>Sukhorukov</surname><given-names>AP</given-names></name><name name-style="western"><surname>McDonald</surname><given-names>JT</given-names></name><name name-style="western"><surname>Brignone</surname><given-names>NF</given-names></name><name name-style="western"><surname>Böhnert</surname><given-names>T</given-names></name><name name-style="western"><surname>Kadereit</surname><given-names>G</given-names></name></person-group> (<year>2022</year>) From continental Asia into the world: Global historical biogeography of the saltbush genus <italic><tp:taxon-name><tp:taxon-name-part taxon-name-part-type="genus">Atriplex</tp:taxon-name-part></tp:taxon-name></italic> (<tp:taxon-name><tp:taxon-name-part taxon-name-part-type="tribe">Chenopodieae</tp:taxon-name-part></tp:taxon-name>, <tp:taxon-name><tp:taxon-name-part taxon-name-part-type="subfamily">Chenopodioideae</tp:taxon-name-part></tp:taxon-name>, <tp:taxon-name><tp:taxon-name-part taxon-name-part-type="family">Amaranthaceae</tp:taxon-name-part></tp:taxon-name>). Perspectives in Plant Ecology, Evolution and Systematics 54: e125660. <ext-link xlink:type="simple" ext-link-type="doi" xlink:href="10.1016/j.ppees.2022.125660">https://doi.org/10.1016/j.ppees.2022.125660</ext-link></mixed-citation></ref></ref-list></tp:taxon-treatment>
